# Supplementary material for: Quantitative Electroencephalography Analysis for Improved Assessment of Consciousness Levels in Deep Coma Patients Using a Proposed Stimulus Stage
Source: Diagnostics (Basel). 2023 Apr 10;13(8):1383. doi: 10.3390/diagnostics13081383 (PMC10137534; doi:10.3390/diagnostics13081383)
Supplement: Supplementary file 1 [file diagnostics-13-01383-s001.zip]

Archive with 1 entries (1 files):
- diagnostics-2290547-supplementary.pdf
